# Supplementary material for: Lactase-Treated A2 Milk as a Feasible Conventional Milk Alternative: Results of a Randomized Controlled Crossover Trial to Assess Tolerance, Gastrointestinal Distress, and Preference for Milks Varying in Casein Types and Lactose Content
Source: Nutrients. 2025 Jun 6;17(12):1946. doi: 10.3390/nu17121946 (PMC12196342; doi:10.3390/nu17121946)
Supplement: Supplementary file 1 [file nutrients-17-01946-s001.zip]

Archive with 1 entries (1 files):
- nutrients-3662562-supplementary.pdf
